# Supplementary material for: The Biomphalaria glabrata DNA methylation machinery displays spatial tissue expression, is differentially active in distinct snail populations and is modulated by interactions with Schistosoma mansoni
Source: PLoS Negl Trop Dis. 2017 May 16;11(5):e0005246. doi: 10.1371/journal.pntd.0005246 (PMC5433704; doi:10.1371/journal.pntd.0005246)
Supplement: S1 Table — (XLSX) [file pntd.0005246.s001.xlsx]

## Sheet: Sheet1
		Gene	Forward Primer Sequence (5'-3')	Reverse Primer Sequence (5'-3')	Amplicon size
		BgMBD2/3	ATGGCGCTTCCACCTGGC	CTACTCCAATGACTGAATCAGATCTTGTAGGC	729bp
		BgDnmt2	ATGAAGTTAAAAGTTTTAGAGTTATACAGTG	TCATAATATTTTGGTCATAAATTGG	1,182bp
		BgDnmt1 catalytic domain	ATGAATCATACAATAGTCAGTCTCG	TCAGCTGCTGGAACCACT	1,652bp
		BgActin qRT-PCR	TATGTGCAAGGCAGGTTTCG	AGCTGTCCTTCTGACCCATACC	113bp
		BgMBD2/3 qRT-PCR1	AATACTGGTCCTGTTGTTGGC	AGCCAGCTGAACTCTCTGTTC	150bp
		BgMBD2/3 qRT-PCR2	CCAAGCAGATCTTCTGGGA	GTATTGATATGTAGTGCTGCTGA	166bp
		BgDnmt2 qRT-PCR	ATGAAGTTAAAAGTTTTAGAGTTATACAGTG	GTGTATAAGCACAATTTTGCTGA	143bp
		BgDnmt1 qRT-PCR	GTCCACCTTGTCAAGGCTTTA	TCTCTAGTAAGAAGAATCTTGGC	184bp
		BgS19 qRT-PCR	TTCTGTTGCTCGCCAC	CCTGTATTTGCATCCTGTT	186bp
		Bg14.3.3 BS 5	GAtTGAAtTTGAAGGTAAATTAAtAtAAGA	aATaTCCACAaaaTAAaATTaTCAC	605bp
		Bg14.3.3 BS 1	tTGTtTGTTGtTTAtAAAAATGTTGTG	CACTaATAaCCTCATCAAAaaCCTCTT	478bp
		Bold lowercase letters indicate deoxycytosine position in the initial genomic sequence which have been converted into uracyl after the bisulfite treatment and which result into a deoxythymine after treatment.
		BgMBD2/3 qRT-PCR1 refers to the primers used for the qRT-PCR of control vs. LTP-treated Bge cells experiment and BgMBD2/3 qRT-PCR2 are the primers used for the qRT-PCR confirmation of the RNASeq experiment
